# Supplementary material for: Insights into the ANKRD11 variants and short-stature phenotype through literature review and ClinVar database search
Source: Orphanet J Rare Dis. 2024 Aug 12;19:292. doi: 10.1186/s13023-024-03301-y (PMC11318275; doi:10.1186/s13023-024-03301-y)
Supplement: Supplementary file 1 — Supplementary Material 1 [file 13023_2024_3301_MOESM1_ESM.xlsx]

## Sheet: Sheet1
Title: Insights into the ANKRD11 variants and short-stature phenotype through literature review and ClinVar database search Journal: Orphanet Journal of Rare Diseases Authors: Dongye He, Mei Zhang, Yanying Li, Fupeng Liu, Bo Ban Correspondence: Dongye He (hehe0917@mail.jnmc.edu.cn); Bo Ban (banbo2011@163.com). Department of Endocrinology, Genetics and Metabolism and Medical Research Center, Affil…
Frameshift variants	Nonsense variants	Missense variants	Splicing variants	Inframe deletion variants
p.V34fs	p.R54*	p.E76K	c.211_226+1del	p.R595_A2663delinsS
p.R84fs	p.R106*	p.M121K	c.226+1G>T	p.K1347del
p.K93fs	p.Q142*	p.A125T	c.226+1G>A	p.Q2350del
p.G95fs	p.Q147*	p.C209Y	c.397+1G>A	p.T2471_G2474del
p.F98fs	p.E166*	p.A225V	c.602-1G>A	p.E2524_K2525del
p.G108fs	p.E169*	p.K248N	c.744+1G>T
p.E110fs	p.E190*	p.K400N	c.893-2A>G
p.K163fs	p.Y214*	p.T461R	c.893-1G>C
p.V196fs	p.G257*	p.P557A	c.7470+1G>C
p.G201fs	p.Y289*	p.D669A	c.7470+5G>C
p.H206fs	p.Q337*	p.D692G	c.7470+2T>C
p.Q209fs	p.Q355*	p.S860L	c.7471-1G>C
p.Y213fs	p.E374*	p.D1016N	c.7471-2A>G
p.P237fs	p.Y391*	p.G1093R	c.7569+1G>C
p.E298fs	p.S411*	p.G1148S	c.7569+1G>A
p.P306fs	p.R440*	p.K1992Q	c.7570-1G>C
p.P310fs	p.R458*	p.A2017T	c.7570-1G>A
p.E322fs	p.E482*	p.P2139L	c.7714-2A>G
p.G326fs	p.S486*	p.L2143V	c.7714-1G>C
p.L327fs	p.E487*	p.K2146Q	c.7713+2T>C
p.N333fs	p.Q541*	p.R2452G	c.7806+1G>T
p.T340fs	p.W551*	p.R2452P
p.E374fs	p.W559*	p.R2452C
p.T375fs	p.S560*	p.P2463H
p.I383fs	p.E576*	p.P2463R
p.N394fs	p.D578*	p.L2478P
p.K401fs	p.S580_S581ins*	p.I2491L
p.R427fs	p.R601*	p.P2494T
p.S429fs	p.K621*	p.P2494R
p.N452fs	p.K641*	p.Q2508L
p.K456fs	p.Q650*	p.R2512W
p.K457fs	p.T658_Y659ins*	p.R2512Q
p.E461fs	p.Y659*	p.R2512L
p.T462fs	p.Q666*	p.L2515P
p.K463fs	p.E697*	p.H2519L
p.G464fs	p.W710*	p.E2522K
p.R468fs	p.R733*	p.R2523W
p.K475fs	p.S739*	p.E2524G
p.E487fs	p.Y761*	p.Q2532P
p.S488fs	p.K767*	p.R2536W
p.R493fs	p.L776*	p.R2536P
p.L507fs	p.E777*	p.R2536Q
p.V508fs	p.E784*	p.R2538Q
p.S513fs	p.E790*	p.E2562K
p.A520fs	p.K799*	p.R2579C
p.S528fs	p.E805*	p.R2579H
p.T539fs	p.N819*	p.R2581C
p.H542fs	p.Q822*	p.A2584D
p.D549fs	p.R838*	p.R2585C
p.S563fs	p.W841*	p.S2589P
p.T571fs	p.E883*	p.R2600H
p.V586fs	p.R898*	p.L2605R
p.P591fs	p.E902*	p.H2611L
p.R601fs	p.R906*	p.V2649M
p.K631fs	p.R906_K907ins*
p.H632fs	p.E918*
p.T634fs	p.E956*
p.K635fs	p.E982*
p.H636fs	p.R1007*
p.F657fs	p.R1027_Y1028ins*
p.E660fs	p.Y1028*
p.E662fs	p.S1041*
p.E675fs	p.C1046*
p.K683fs	p.E1051*
p.K685fs	p.K1063*
p.H689fs	p.Q1082*
p.D692fs	p.W1113*
p.E697fs	p.E1122_S1123ins*
p.E698fs	p.R1188*
p.E707fs	p.V1201_F1202ins*
p.W710fs	p.Y1217*
p.I721fs	p.Q1236*
p.D723fs	p.S1260*
p.N725fs	p.S1271*
p.K726fs	p.K1278*
p.D727fs	p.E1282*
p.I728fs	p.R1311*
p.S729fs	p.G1312_Q1313ins*
p.E755fs	p.G1316_L1317ins*
p.L758fs	p.R1363*
p.R759fs	p.R1365*
p.Y761fs	p.E1372*
p.E763fs	p.K1373*
p.K766_K767fs	p.Y1380*
p.K766fs	p.Q1391*
p.S769fs	p.Y1392*
p.E777fs	p.Y1402*
p.L782fs	p.Y1406*
p.K789fs	p.E1421*
p.E800fs	p.K1430*
p.L802fs	p.E1436*
p.K803fs	p.K1457*
p.E805fs	p.W1469*
p.S812fs	p.R1470*
p.N819fs	p.Q1500*
p.S832fs	p.K1529*
p.S834fs	p.E1584*
p.D839fs	p.Q1589*
p.R840fs	p.E1596*
p.S846fs	p.H1684_M1685ins*
p.D851fs	p.Q1697*
p.E855fs	p.S1708*
p.D864fs	p.Y1715*
p.S870fs	p.E1716*
p.D871fs	p.Q1743*
p.S872fs	p.E1773*
p.V873fs	p.Y1788*
p.L876fs	p.Q1812*
p.E879fs	p.Q1813*
p.E883fs	p.S1828*
p.D884fs	p.E1830*
p.R888fs	p.K1842*
p.F904fs	p.Y1850*
p.R910fs	p.S1884*
p.K926fs	p.Q1887*
p.G932fs	p.Y1930*
p.S935fs	p.E1945*
p.K937fs	p.K1992*
p.R942fs	p.Y2015*
p.E943fs	p.E2063*
p.K952fs	p.F2066*
p.D953fs	p.S2071*
p.E969fs	p.Q2114*
p.K1009fs	p.Q2144*
p.D1016fs	p.E2158*
p.R1019fs	p.P2187*
p.T1023fs	p.Q2194*
p.S1033fs	p.S2208*
p.I1042fs	p.E2210*
p.L1043fs	p.E2224*
p.Q1047fs	p.E2229*
p.E1051fs	p.Q2248*
p.K1057fs	p.G2254*
p.D1061fs	p.Q2256*
p.H1066fs	p.Q2283*
p.N1068fs	p.E2291*
p.D1068fs	p.R2328*
p.H1070fs	p.Q2334*
p.D1073fs	p.Q2350*
p.K1074fs	p.Q2380*
p.E1075fs	p.Q2382*
p.R1076fs	p.Q2390*
p.L1080fs	p.Q2394*
p.D1081fs	p.Q2395*
p.K1086fs	p.Q2397*
p.A1090fs	p.Q2398*
p.F1099fs	p.Q2406*
p.K1103fs	p.E2409*
p.D1104fs	p.Q2412*
p.K1107fs	p.Q2413*
p.S1112fs	p.K2423*
p.S1123fs	p.Y2430*
p.D1128fs	p.Q2443*
p.D1142fs	p.Y2469*
p.T1146fs	p.Y2472*
p.K1170fs	p.Q2507*
p.K1179fs	p.Q2518*
p.D1183fs	p.H2538_C2539ins*
p.R1188fs	p.Q2571*
p.R1195fs	p.K2597*
p.D1196fs	p.C2604*
p.K1197fs	p.Q2609*
p.K1198fs	p.Y2648*
p.K1200fs
p.F1202fs
p.K1211fs
p.D1231fs
p.K1235fs
p.K1237fs
p.S1254fs
p.H1256fs
p.K1257fs
p.E1258fs
p.K1259fs
p.K1262fs
p.E1263fs
p.E1277fs
p.S1279fs
p.E1287fs
p.S1296fs
p.N1297fs
p.V1303fs
p.Q1313fs
p.F1325fs
p.D1331fs
p.C1339fs
p.R1351fs
p.H1352fs
p.S1354fs
p.S1356fs
p.E1364fs
p.K1368fs
p.K1370fs
p.K1376fs
p.G1383fs
p.G1384fs
p.E1393fs
p.L1397fs
p.S1424fs
p.K1428fs
p.E1436fs
p.L1445fs
p.P1447fs
p.G1449fs
p.S1450fs
p.K1457fs
p.E1458fs
p.K1459fs
p.K1461fs
p.R1462fs
p.K1464fs
p.R1466fs
p.E1467fs
p.H1487fs
p.R1497fs
p.P1510fs
p.R1519fs
p.D1520fs
p.K1540fs
p.E1541fs
p.K1542fs
p.P1545fs
p.V1546fs
p.F1583fs
p.K1625fs
p.L1635fs
p.P1638fs
p.L1645fs
p.K1650fs
p.K1655fs
p.K1677fs
p.L1689fs
p.V1703fs
p.P1706fs
p.T1707fs
p.S1726fs
p.D1734fs
p.V1736fs
p.S1745fs
p.P1747fs
p.S1759fs
p.S1768fs
p.P1779fs
p.S1784fs
p.S1792fs
p.L1809fs
p.Q1813fs
p.P1816fs
p.P1824fs
p.M1825fs
p.R1832fs
p.L1835fs
p.L1846fs
p.Y1851fs
p.D1854fs
p.Y1855fs
p.E1880fs
p.F1883fs
p.K1889fs
p.R1895fs
p.G1905fs
p.E1915fs
p.E1927fs
p.P1938fs
p.S1954fs
p.E1955fs
p.I1963fs
p.Q1985fs
p.R1986fs
p.G2006fs
p.S2011fs
p.P2018fs
p.A2023fs
p.P2024fs
p.L2034fs
p.A2047fs
p.E2052fs
p.Y2056fs
p.S2060fs
p.L2062fs
p.K2070fs
p.P2073fs
p.A2084fs
p.P2097fs
p.N2100fs
p.G2108fs
p.P2117fs
p.D2122fs
p.F2136fs
p.S2137fs
p.P2142fs
p.V2156fs
p.E2157fs
p.G2172fs
p.V2173fs
p.G2177fs
p.T2197fs
p.A2201fs
p.E2204fs
p.E2210fs
p.E2224fs
p.V2226fs
p.R2230fs
p.E2247fs
p.P2250fs
p.A2258fs
p.P2263fs
p.A2265fs
p.A2270fs
p.P2271fs
p.G2273fs
p.T2278fs
p.V2279fs
p.D2286fs
p.E2295fs
p.E2304fs
p.P2306fs
p.G2308fs
p.I2310fs
p.A2323fs
p.A2326fs
p.R2328fs
p.S2355fs
p.T2362fs
p.R2368fs
p.R2372fs
p.Q2382fs
p.R2408fs
p.L2415fs
p.A2435fs
p.F2439fs
p.K2453fs
p.P2495fs
p.R2516fs
p.P2530fs
p.A2546fs
p.D2596fs
p.E2623fs
p.Q2625fs
p.L2639fs
