# Supplementary material for: Insights into the ANKRD11 variants and short-stature phenotype through literature review and ClinVar database search
Source: Orphanet J Rare Dis. 2024 Aug 12;19:292. doi: 10.1186/s13023-024-03301-y (PMC11318275; doi:10.1186/s13023-024-03301-y)
Supplement: Supplementary file 3 — Supplementary Material 3 [file 13023_2024_3301_MOESM3_ESM.xlsx]

## Sheet: Sheet1
Title: Insights into the ANKRD11 variants and short-stature phenotype through literature review and ClinVar database search Journal: Orphanet Journal of Rare Diseases Authors: Dongye He, Mei Zhang, Yanying Li, Fupeng Liu, Bo Ban Correspondence: Dongye He (hehe0917@mail.jnmc.edu.cn); Bo Ban (banbo2011@163.com). Department of Endocrinology, Genetics and Metabolism and Medical Research Center, Affil…
Caption: All patients with ANKRD11 variants and height data
No.	Gender	Age	Mutations (ANKRD11)	Frameshift	Nonsense	Missense	Splicing	Inframe deletions	Position	ANK(126-295)	RD1 (318-611)	AD(1851-2145)	RD2(2369-2663)	Others	Birth weight	Birth height	Height SDS	short stature
1	M	14	c.2579C>T, p.S860L			1			860					1	-0.3	-0.2	-3.31	Yes
2	M	20	c.362T>A, p.Met121Lys			1			121					1	3500 g	-	-4.12	Yes
3	F	2	c.1366_1367dup, p.K457Rfs*54	1					457		1				-2.5	-2.2	-2	Yes
4	M	9months	c.2395-2398delAAAG, p.Glu800Asnfs*62	1					800					1	<3rd	<3rd	<3rd	Yes
5	F	21months	c.2395-2398delAAAG, p.Glu800Asnfs*62	1					800					1	<3rd	<3rd	<3rd	Yes
6	F	37	c.2395-2398delAAAG, p.Glu800Asnfs*62	1					800					1	-	-	<3rd	Yes
7	M	19	c.7471-1G>C				1		2491				1		-	-	-2.25	Yes
8	F	18	c.1903_1907del,p.Lys635Glnfs*26	1					635					1	-2.4	-	-3	Yes
9	M	11	c.4171C > T, p.Gln1391*		1				1391					1	-	-	<3rd	Yes
10	M	12	c.1903_1907del, p.Lys635Glnfs*26	1					635					1	-	-	<3rd	Yes
11	M	12	c.3931C > T, p.Arg1311*		1				1311					1	-	-	85th	No
12	F	7	c.1903_1907del, p.Lys635Glnfs*26	1					635					1	-	-	<3rd	Yes
13	M	10	c.3224_3227del, p.Glu1075Glyfs*242	1					1075					1	-	-	>3rd	No
14	F	2	c.6187G>T, p.Glu2063*		1				2063			1			-	-	>3rd	No
15	M	7	c.6416C4T, p.Pro2139Leu			1			2139			1			-	-	<3rd	Yes
16	F	30	c.6416C4T, p.Pro2139Leu			1			2139			1			-	-	<3rd	Yes
17	F	13	c.915delA, p.Pro306Hisfs*62	1					306					1	0.53	0.42	-1.13	No
18	M	6	c.1711_1723del, p.Thr571Alafs*15	1					571		1				-0.34	-0.04	0.09	No
19	F	7	c.1977C > A, p.Tyr659*		1				659					1	-0.54	-1.7	-3.27	Yes
20	F	9	c.2398_2401delGAAA, p.Glu800Asnfs*62	1					800					1	-1.83	-	-2.12	Yes
21	F	17	c.2408_2412delAAAAA, p.Lys803Argfs*5	1					803					1	0.87	-0.32	-2.6	Yes
22	F	10	c.2692C > T, p.Arg898*		1				898					1	-1.78	0.63	0.54	No
23	F	3	c.7356dupC, p.Lys2453Glnfs*79	1					2453				1		-0.56	-0.15	-1.32	No
24	M	9	c.7411_7422del, p.Thr2471_Gly2474del					1	2471-2474				1		0.08	1.64	-0.53	No
25	M	10	c.1903_1907delAAACA, p.Lys635Glnfs*26	1					635					1	-1.75	-1.95	-1.39	No
26	M	8	c.4218C > A, p.Tyr1406*		1				1406					1	-1.94	-1.65	0.64	No
27	M	3	c.4087C > T, p.Arg1363*		1				1363					1	-2.5	-0.92	-2.36	Yes
28	M	11	c.7470 + 2 T > C				1		2491				1		-0.18	-	-1.04	No
29	M	1	c.1381_1384delGAAA, p.Glu461Glnfs*48	1					461		1				-1.65	-1.39	-2.21	Yes
30	F	11	c.1903_1907delAAACA, p.Lys635Glnfs*26	1					635					1	1.38	1.94	-1.89	No
31	F	9	c.3888dupC, p.Asn1297Glnfs*3	1					1297					1	-1.36	-1.23	-1.12	No
32	M	13	c.3591_3594del, p.Lys1198Argfs*119	1					1198					1	-1.98	-2.23	-0.48	No
33	M	9	c.1381_1384delGAAA, p.Glu461Glnfs*48	1					461		1				2.72	3.45	0.95	No
34	M	7	c.1903_1907delAAACA, p.Lys635Glnfs*26	1					635					1	-0.74	0.22	0.77	No
35	F	12	c.1903_1907delAAACA, p.Lys635Glnfs*26	1					635					1	0.86	0.09	-1.93	No
36	M	8	c.2408_2412delAAAAA, p.Lys803Argfs*5	1					803					1	0.31	-	-1.01	No
37	F	15	c.5123C > A, p.Ser1708*		1				1708					1	-2.26	-	-1.99	No
38	F	4	c.1381_1384delGAAA, p.Glu461Glnfs*48	1					461		1				-	-	-2.4	Yes
39	M	7	c.6972dupC, p.P2271Pfs*8	1					2271					1	2400g	48cm	-3.04	Yes
40	F	7	c.2408_2412delAAAAA, p.Lys803Argfs*5	1					803					1	2740g	48cm	<3rd	Yes
41	F	4	c.5483G>T; p.S1828X		1				1828					1	-1.6	1.75	<3rd	Yes
42	M	15	c.2297_2300delAGAA, p.K766_K767fsX9	1					766-767					1	-1.7	0.3	-1.6	No
43	M	13	c.5117delC, p.Pro1706Leufs*13	1					1706					1	4060g	57cm	<3rd	Yes
44	F	15	c.1785_1786delGCinsTT, p. R595_A2663delinsSer		1				595		1				-	-	<3rd	Yes
45	M	13	c.1903_1907delAAACA, p.K635Qfs*26	1					635					1	-	-	<3rd	Yes
46	M	26	c.2130delG, p.W710Cfs*9	1					710					1	-	-	>3rd	No
47	M	15	c.4283_4286delAAGA, p.K1428Ifs*13	1					1428					1	-	-	<3rd	Yes
48	M	15	c.6817_6833delGGCCCCGCCCCGAACAC, p.G2273Cfs*17	1					2273					1	-	-	<3rd	Yes
49	M	13	c.7535G>A, p.R2512Q			1			2512				1		-	-	>3rd	No
50	F	6	c.2408_2412del, p.Lys803Argfs*5	1					803					1	-	-	<0.4th	Yes
51	M	10	c.2398_2401del, p.Glu800Asnfs*62	1					800					1	-	-	>3rd	No
52	F	4	c.5426_5430del, p.Leu1809Glnfs*139	1					1809					1	-	-	>3rd	No
53	M	13	c.1903_1907del, p.Lys635Glnfs*26	1					635					1	-	-	>3rd	No
54	F	21	c.1903_1907del, p.Lys635Glnfs*26	1					635					1	-	-	<3rd	Yes
55	F	19	c.1903_1907del, p.Lys635Glnfs*26	1					635					1	-	-	<3rd	Yes
56	F	12	c.1903_1907del, p.Lys635Glnfs*26	1					635					1	-	-	>3rd	No
57	M	47	c.1903_1907del, p.Lys635Glnfs*26	1					635					1	-	-	>3rd	No
58	M	23	c.5274dup, p.Ser1759Leufs*38	1					1759					1	-	-	>3rd	No
59	F	11	c.3437_3461del, p.Thr1146Lysfs*164	1					1146					1	-	-	<3rd	Yes
60	M	3	c.1903_1907del, p.Lys635Glnfs*26	1					635					1	-	-	>3rd	No
61	M	17	c.1381_1384del, p.Glu461Glnfs*48	1					461		1				-	-	>3rd	No
62	F	17	c.1801C>T, p.Arg601*		1				601		1				-	-	>3rd	No
63	F	10	c.4103_4104del, p.Lys1368Argfs*17	1					1368					1	-	-	>3rd	No
64	F	12	c.3208_3209del, p.His1070Trpfs*31	1					1070					1	-	-	>3rd	No
65	M	6	c.4177_4189del, p.Glu1393Trpfs*12	1					1393					1	-	-	>3rd	No
66	M	6	c.2408_2412del, p.Lys803Argfs*5	1					803					1	-	-	<3rd	Yes
67	M	9	c.1903_1907del, p.Lys635Glnfs*26	1					635					1	-	-	<3rd	Yes
68	F	13	c.2408_2412del, p.Lys803Argfs*5	1					803					1	-	-	>3rd	No
69	F	10	c.3582del, p.Arg1195Glufs*123	1					1195					1	-	-	>3rd	No
70	M	8	c.3704_3707del, p.Lys1235Argfs*82	1					1235					1	-	-	>3rd	No
71	M	10	c.4206C>G, p.Tyr1402*		1				1402					1	-	-	>3rd	No
72	M	10	c.5199_5227del, p.Asp1734Alafs*53	1					1734					1	-	-	>3rd	No
73	M	10	c.6364_6367del, p.Asp2122*52	1					2122			1			-	-	>3rd	No
74	F	9	c.1903_1907del, p.Lys635Glnfs*26	1					635					1	-	-	>3rd	No
75	M	23	c.1801C>T, p.Arg601*		1				601		1				-	-	<3rd	Yes
76	F	2	c.4408A>T, p.Arg1470*		1				1470					1	-	-	<3rd	Yes
77	M	21	c.2182_2183del, p.Ile728Glnfs*13	1					728					1	-	-	>3rd	No
78	F	46	c.2182_2183del, p.Ile728Glnfs*13	1					728					1	-	-	>3rd	No
79	F	15	c.2182_2183del, p.Ile728Glnfs*13	1					728					1	-	-	>3rd	No
80	F	6	c.2512C>T, p.Arg838*		1				838					1	-	-	>3rd	No
81	M	8	c.6792dupC, p. P2271Pfs*8	1					2271					1	2400g	48cm	-3.4	Yes
82	M	2	c.7407dupC, p. P2530Rfs*61	1					2530				1		2600g	48cm	-3.1	Yes
83	M	8	c. G3046A, p. D1016N			1			1016					1	3000g	50cm	-3.5	Yes
84	M	11	C.1903_1907del, p.Lys635Glnfs*26	1					635					1	-1.95	-0.5	0.18	No
85	M	23months	C.1903_1907del, p.Lys635Glnfs*26	1					635					1	2700g	-	50-75th	No
86	M	14months	c.5350_5351delTC, p.Ser1784Hisfs*12	1					1784					1	>90th	-	75-90th	No
87	M	25	c.7481dup, p.Pro2495fs	1					2495				1		-	-	-1	No
88	M	14	c.7481dup, p.Pro2495fs	1					2495				1		-	-	-1.1	No
89	F	12	c.7481dup, p.Pro2495fs	1					2495				1		-	-	-0.5	No
90	M	7	c.7481dup, p.Pro2495fs	1					2495				1		-	-	-1.8	No
91	F	47	c.7481dup, p.Pro2495fs	1					2495				1		-	-	-3.5	Yes
92	M	12	c.4391_4392del, p.Lys1464fs	1					1464					1	-	-	-2.5	Yes
93	M	8	c.6184del, p.Leu2062fs	1					2062			1			-	-	-4	Yes
94	F	25	c.3123_3126del, p.Ile1042fs	1					1042					1	-	-	-1.8	No
95	M	6	c.1460_1463del, p.Glu487fs	1					487		1				-	-	-3	Yes
96	F	38	c.1903_1907del, p.Lys635fs	1					635					1	-	-	-2.5	Yes
97	M	9	c.3832A>T, p.Lys1278		1				1278					1	-	-	-2.7	Yes
98	F	36	c.3832A>T, p.Lys1278		1				1278					1	-	-	-0.5	No
99	F	28	c.3832A>T, p.Lys1278		1				1278					1	-	-	-2	Yes
100	M	11	c.2751dup, p.Glu918		1				918					1	-	-	-3.5	Yes
101	F	10	c.3382_3383del, p.Asp1128fs	1					1128					1	-	-	-3	Yes
102	M	11	c.1903_1907del, p.Lys635fs	1					635					1	-	-	-0.75	No
103	M	19	c.6513dup, p.Gly2172fs	1					2172					1	-	-	-1.8	No
104	F	19	c.1318C>T, p.Arg440		1				440		1				-	-	-2.8	Yes
105	F	41	c.1318C>T, p.Arg440		1				440		1				-	-	-3.4	Yes
106	M	16	c.2398_2401del, p.Glu800Asnfs*62	1					800					1	-1.7	-2	-4.9	Yes
107	F	5	c.2635dupG, p.Glu879fs	1					879					1	0.58	0.1	-1.95	No
108	M	-	C.1903_1907del, p.Lys635Glnfs*26	1					635					1	10-50th	50th	25th	No
109	M	-	C.1903_1907del, p.Lys635Glnfs*26	1					635					1	50-90th	-	3rd	Yes
110	F	-	C.1903_1907del, p.Lys635Glnfs*26	1					635					1	-	-	50th	No
111	F	-	c.505G>T, p.Glu169*		1				169	1					50th	50-90th	25-50th	No
112	F	-	c.4406G>A, p.Trp1469*		1				1469					1	<10th	<10th	75th	No
113	F	-	c.4406G>A, p.Trp1469*		1				1469					1	-	-	3rd	Yes
114	F	-	c.4406G>A, p.Trp1469*		1				1469					1	-	-	3rd	Yes
115	F	-	C.1903_1907del, p.Lys635Glnfs*26	1					635					1	10-50th	-	1st	Yes
116	M	-	c.1173C>G, p.Tyr391*		1				391		1				10-50th	50-90th	25th	No
117	F	28	c.7471A>C				1		2491				1		10th	-	10-25th	No
118	F	34	c.6409_6410del, p.Ser2137Profs*9	1					2137			1			-	-	<3rd	Yes
119	F	4	c.3224_3227delCTTT, p.Glu1075Glyfs*242	1					1075					1	10th	10th	10th	No
120	M	1	c.7216C>T, p.Gln2406*		1				2406				1		25th	-	10th	No
121	F	6	c.3422G>A, p.Gly1148Ser			1			1148					1	<10th	-	10-25th	No
122	M	33	c.32442G>A, p.Gly1148Ser			1			1148					1	-	-	75-90th	No
123	F	4	c.6472G>T, p.Glu2158*		1				2158					1	90th	-	<3rd	Yes
124	F	2	c.1457C > G, p.Ser486Ter		1				486		1				-	-	>3rd	No
125	M	3	c.1977C > G, p.Tyr659Ter		1				659					1	-	-	>3rd	No
126	F	3	c.3180dupA, p.Asp1061ArgfsTer7		1				1061					1	-	-	>3rd	No
127	F	3	c.3309dupA, p.Asp1104ArgfsTer2		1				1104					1	-	-	<3rd	Yes
128	F	1	c.4107_4108delGA, p.Lys1370GlyfsTer15		1				1370					1	-	-	>3rd	No
129	M	8	c.5488G>T, p. E1830*		1				1830					1	-	-	-2.6	Yes
130	M	13	c.5488G>T, p. E1830*		1				1830					1	-	-	-4.3	Yes
131	M	13	c.6015dupA, p.Gly2006Argfs*26	1					2006			1			-	-	10th	No
132	F	10	c.3045del, p.Asp1016Ilefs*302	1					1016					1	-	-	10th	No
133	M	25	c.7570-1G>C, p.Glu2524_Lys2525del					1	2524-2525				1		-	-	3rd	Yes
134	M	22	c.7570-1G>C, p.Glu2524_Lys2525del					1	2524-2525				1		-	-	<3rd	Yes
135	M	46	c.7570-1G>C, p.Glu2524_Lys2525del					1	2524-2525				1		-	-	<3rd	Yes
136	M	9	c.2305delT, p.Ser769GlnfsX8	1					769					1	-	-	<3rd	Yes
137	M	6	c.7189C>T, p.Gln2397X		1				2397				1		-	-	>3rd	No
138	M	21	c.5953_5954delCA, p.Gln1985GlufsX46	1					1985			1			-	-	<3rd	Yes
139	M	9	c.6071_6084delCGTACGCTCTGCCC, p.Pro2024ArgfsX3	1					2024			1			-	-	<3rd	Yes
140	M	-	c.2194C>T, p.Arg733Ter		1				733					1	-	-	<3rd	Yes
141	M	-	c.3221_3222delAA, p.Lys1074Argfs*27	1					1074					1	-	-	>3rd	No
142	M	-	c.5957_5958delGA, p.Arg1986llefs*45	1					1986			1			-	-	<3rd	Yes
143	M	-	c.3974delT, p.Phe1325Serfs*20	1					1325					1	-	-	<3rd	Yes
144	F	-	c.3222dupA, p.Glu1075ArgfsTer27	1					1075					1	-	-	<3rd	Yes
145	M	-	c.2866G>T, p.Glu956Ter		1				956					1	-	-	<3rd	Yes
146	M	-	c.7534C>T, p.Arg2512Trp			1			2512				1		-	-	<3rd	Yes
147	F	-	c.2650delG, p.Asp884Thrfster93	1					884					1	-	-	<3rd	Yes
148	F	-	c.3339G>A, p.Trp1113Ter		1				1113					1	-	-	<3rd	Yes
149	M	-	c.3224_3227del, p.Glu1075GlyfsTer242	1					1075					1	-	-	>3rd	No
150	F	7	c.4528_4529delCC, p.P1510Afs*43	1					1510					1	<3rd	50th	3rd	Yes
151	M	5	c.3836del, p.Ser1279fs	1					1279					1	-0.6	-1.5	-2.4	Yes
152	M	7	c.1903_1907del, p.Lys635Glnfs*26	1					635					1	1	-0.5	-2.8	Yes
153	M	7	c.1903_1907del, p.(Lys635Glnfs*26	1					635					1	-3	-2	-1.5	No
154	F	6	c.4039_4041del, p. Lys1347del					1	1347					1	-	-	-2	Yes
155	F	-	c.4039_4041del, p. Lys1347del					1	1347					1	-	-	-1.5	No
156	F	9	c.6427C > G, p. Leu2143Val			1			2143			1			-2	-0.2	-2	Yes
157	F	-	c.6427C > G, p. Leu2143Val			1			2143			1			-	-	-0.8	No
158	M	5	c.5889del, p. Ile1963MetfsX9	1					1963			1			-1.76	-	-3.04	Yes
159	M	11	c3310dup, p. Glu110GlyfsTer5	1					110					1	-	-	0.77	No
160	-	0.3	c.1903_1907del, p.Lys635Glnfs*26	1					635					1	-	-	-2.14	Yes
161	-	2	c.1903_1907del, p.Lys635Glnfs*26	1					635					1	-	-	-0.52	No
162	-	0.3	c.7607G>A, p.Arg2538Gln			1			2538				1		-	-	-1.66	No
163	-	7	c.4558del, p.Asp1520Thrfs*11	1					1520					1	-	-	-3.61	Yes
164	-	4	c.2395A>T, p.Lys799Ter		1				799					1	-	-	-0.48	No
165	-	4	c.1389dup, p.Gly464Argfs*29	1					464		1				-	-	<-2	Yes
166	-	10	c. 7552C>T, p.Gln2518Ter		1				2518				1		-	-	-2.5	Yes
167	-	16	c.2828_2829del, p.Glu943Valfs*74	1					943					1	-	-	-1.59	No
168	-	8	c.6340C>T, p.Gln2114Ter		1				2114					1	-	-	>-2	No
169	-	26	c.3295_3296del, p.Phe1099Leufs*2	1					1099					1	-	-	>-2	No
170	-	8	c.3771dup, p.Glu1258Argfs*25	1					1258					1	-	-	<-2	Yes
171	-	22	c.1385_1388del, p.Thr462Lysfs*47	1					462		1				-	-	>-2	No
172	F	22	c.867C>G, p.Tyr289*		1				289	1					-	25th	-3.5	Yes
173	F	10	c.1120G>T, p.Glu374*		1				374		1				-	<1st	-2.5	Yes
174	F	5	c.1367_1370del, p.Lys456Serfs*53)	1					456		1				-	12th	-1.5	No
175	F	17	c.1381_1384del, p.Glu461Glnfs*48	1					461		1				-	12th	-1.5	No
176	F	2	c.1381_1384del, p.Glu461Glnfs*48	1					461		1				-	-	-1.5	No
177	F	25	c.1381_1384del, p.Glu461Glnfs*48	1					461		1				-	50th	-3	Yes
178	M	14	c.1893dup, p.His632Thrfs*2	1					632					1	-	<1st	-0.5	No
179	F	11	c.1903_1907del, p.Lys635fs*26	1					635					1	-	7th	-2.5	Yes
180	F	7	c.1903_1907del, p.Lys635fs*26	1					635					1	-	5th	1.5	No
181	M	5	c.2398_2401del, p.Glu800Asnfs*62	1					800					1	-	<1st	-1.5	No
182	F	17	c.2647G>T, p.Glu883*		1				883					1	-	42nd	-3	Yes
183	F	7	c.3045del, p.Asp1016Ilefs*302	1					1016					1	-	<1st	-0.5	No
184	F	6	c.3153del, p.Glu1051Aspfs*267	1					1051					1	-	70th	1	No
185	F	5	c.3198_3199del, p.His1066Glnfs*35	1					1066					1	-	50th	-0.5	No
186	M	8	c.3774_3775del, p.Lys1259Valfs*23	1					1259					1	-	<1st	-3.5	Yes
187	M	11	c.4087C>T, p.Arg1363*		1				1363					1	-	67th	-2.5	Yes
188	M	5	c.4786G>T, p.Glu1596*		1				1596					1	-	2nd	-0.5	No
189	F	14	c.6766C>T, p.Gln2256*		1				2256					1	-	2nd	0.5	No
190	F	8	c.6792dup, p.Ala2265Argfs*8	1					2265					1	-	12th	-3.5	Yes
191	M	3	c.3562C>T, p.R1188*		1				1188					1	-	-	-1.8	No
192	M	1	c.2398_2401del, p.E800Nfs*62	1					800					1	-	-	-0.6	No
193	M	5	c.4911delT, p.P1638Lfs*48	1					1638					1	-	-	-3.8	Yes
194	F	3	c.5659C>T, p.Q1887*		1				1887			1			-	-	-2.7	Yes
195	M	15	c.1801C>T, p.R601*		1				601		1				-	-	-1.6	No
196	M	7	c.1903_1907del, p.K635Qfs*26	1					635					1	-	-	-0.2	No
197	F	7	c.1903_1907del, p.K635Qfs*26	1					635					1	-	-	-0.7	No
198	F	3	c.1903_1907del, p.K635Qfs*26	1					635					1	-	-	-0.6	No
199	F	6	c.2262dupA, p.E755Rfs*27	1					755					1	-	-	-1.5	No
200	F	3	c.7832A>T, p.H2611L			1			2611				1		-	-	-2	Yes
201	F	7	c.6528_6538del, p.G2177Hfs*5	1					2177					1	-	-	-1.9	No
202	M	9	c.6982dup, p.Arg2328Profs*204	1					2328					1	-	-	<-2	Yes
203	M	4	c.3140_3143del, p.Gln1047Argfs*270	1					1047					1	-	-	-2.38	Yes
204	M	17	c.7569+1G>C				1		2570				1		-	-	<-2	Yes
205	M	8	c.7237C>T, p.Gln2413*		1				2413				1		-	-	<-2	Yes
206	-	-	c.1903_1907delAAACA, p.Lys635Glnfs*26	1					635					1	-	-	<3rd	Yes
207	-	-	c.7909_7915dup, p.Leu2639GlnfsTer113	1					2639				1		-	-	-2.39	Yes
208	-	-	c.2397del, p.Glu800LysfsTer63	1					800					1	-	-	-1.87	No
209	-	-	c.2119del, p.Glu707LysfsTer12	1					707					1	-	-	-0.76	No
210	-	-	c.3170_3171del, p.Lys1057ArgfsTer10	1					1057					1	-	-	-2.92	Yes
211	-	-	c.1908_1909del, p.His636GlnfsTer26	1					636					1	-	-	-2.06	Yes
212	-	-	c.6670del, p.Glu2224ArgfsTer113	1					2224					1	-	-	-2.37	Yes
213	-	-	c.4087C>T, p.Arg1363Ter		1				1363					1	-	-	-4.02	Yes
214	M	10	c.3770_3771del, p.Lys1257ArgfsTer25	1					1257					1	-	-	-2.18	Yes
215	M	2	c.316C>T, p.R106X		1				106					1	-	-	<-2	Yes
216	M	10	c.2523G > A, p.Trp841*		1				841					1	-	-	>10th	No
217	F	6	c.6552_6558dupTGAGGAG, p.Pro2187*		1				2187					1	-	-	>10th	No
218	F	16	c.4261G > T, p.Glu1421*		1				1421					1	-	-	>10th	No
219	M	8	c.1903_1907delAAACA, p.Lys635Glnfs*26	1					635					1	-	-	>10th	No
220	F	16	c.2197C > T, p.Arg733*		1				733					1	-	-	>10th	No
221	F	12	c.1381_1384delGAAA, p.Glu461Glnfs*48	1					461		1				-	-	>10th	No
222	F	12	c.1381_1384delGAAA, p.Glu461Glnfs*48	1					461		1				-	-	>10th	No
223	M	16	c.3768_3769delCA, p.His1256Glnfs*26	1					1256					1	-	-	>10th	No
224	F	27	c.2398_2401delGAAA, p.Glu800Asnfs*62	1					800					1	-	-	>10th	No
225	M	5	c.1232C > A, p.Ser411*		1				411		1				-	-	>10th	No
226	F	16	c.2280_2281delGT, p.Y761Qfs*20	1					761					1	<3rd	-4.5	-3.42	Yes
227	F	39	c.2280_2281delGT, p.Y761Qfs*20	1					761					1	-	-	-0.01	No
228	F	7	c.4964_4965del, p.K1655Rfs*12	1					1655					1	-	-	-2.19	Yes
229	F	1	c.1757_1776del, p.Val586Glufs*41	1					586		1				-	-	-1.88	No
230	F	8	c.7799G>A, p.R2600H			1			2600				1		-	-	<3rd	Yes
231	M	15	c.7192C>T, p.Gln2398*		1				2398				1		-	-	<3rd	Yes
232	F	7	c.1903_1907delAAACA, p.Lys635Glnfs*26	1					635					1	-	-	>3rd	No
233	M	4	c.4498C>T, p.Gln1500*		1				1500					1	-	-	>3rd	No
234	F	1	c.4107_4108delGA, p.K1370Gfs*15	1					1370					1	-	-	>3rd	No
235	M	4	c.6071_6084del, p.P2024Rfs*3	1					2024			1			-	-	>3rd	No
236	M	13	c.2398_2401delGAAA, p.Glu800Asnfs*62	1					800					1	-	-	<3rd	Yes
237	M	1	c.706_707dupAC, p.P237Rfs*15	1					237	1					-	-	<3rd	Yes
238	M	2	c.7874_7877delAGCT, p.Q2625Rfs*16	1					2625				1		-	-	>3rd	No
239	F	11	c.3907del, p.Val1303Serfs*15	1					1303					1	-	-	<3rd	Yes
240	F	2	c.397+1G>A				1		133	1					-	-1.42	-1.79	No
241	M	10	c.226+1G>A				1		76					1	-	-	-0.88	No
242	F	9	c.2454dup, p.Asn819fs*1	1					819					1	-	-0.62	0.65	No
243	F	7	c.2647del, p.Glu883Argfs*94	1					883					1	-	-2.88	-2.37	Yes
244	F	37	c.2647del, p.Glu883Argfs*94	1					883					1	-	-	-2.29	Yes
245	F	0.25	c.4093C>T, p.Arg1365*		1				1365					1	-	-0.66	-1.49	No
